# Supplementary material for: Genetic diversity among perennial wild rice Oryza rufipogon Griff., in the Mekong Delta
Source: Ecol Evol. 2019 Feb 19;9(5):2964–77. doi: 10.1002/ece3.4978 (PMC6405534; doi:10.1002/ece3.4978)
Supplement: Supplementary file 1 [file ECE3-9-2964-s001.xlsx]

## Sheet: Supplemental Table 1 Materials
Appendix Table 1. GPS records of wild rice subpopulations examined in this study
Population		Year of surveys		GPS point	Habitant	Region	No. of accessions
P75		2010		N9 59.384 E105 39.688	Along a particular canal in Bassac River west side	Can Tho	8
P76		2010		N9 59.431 E105 39.462	Along a particular canal in Bassac River west side	Can Tho	8
P77		2010		N9 59.115 E105 39.014	Along a particular canal in Bassac River west side	Can Tho	8
P78		2010		N9 59.855 E105 40.365	Along a particular canal in Bassac River west side	Can Tho	7
P79		2010		N9 57.783 E105 44.896	Along a particular canal in Bassac River west side	Can Tho	8
P80		2010		N9 57.342 E105 45.752	Flood plains nearby a canal in Bassac River west side	Can Tho	8
P81		2010		N9 56.484 E105 46.042	Flood plains nearby a canal in Bassac River west side	Can Tho	8
P83		2010		N10 02.731 E105 50.148	Between Bassac river and Tien River	Vinh Long	8
P84		2010		N9 59.718 E105 52.890	Between Bassac river and Tien River	Vinh Long	6
P85		2010		N9 58.219 E105 55.506	Between Bassac river and Tien River	Vinh Long	8
P35		2014		N09 58 13.14 E105 55 30.64	Between Bassac river and Tien River	Vinh Long	7
P36		2014		N09 57 09.36 E105 59 57.58	Between Bassac river and Tien River	Vinh Long	8
P37		2014		N10 00 14.32 E106 06 04.61	Between Bassac river and Tien River	Vinh Long	8
P38		2014		N10 00 12.10 E106 06 03.65	Between Bassac river and Tien River	Vinh Long	8
P39		2014		N10 05 30.83 E106 05 40.22	Between Bassac river and Tien River	Vinh Long	6
P46		2015		N10 42 22.69 E105 32 23.23	Tram Chim Sanctuary for in-situ conservation	Dong Thap Muoi	8
P47		2015		N10 43 00.19 E105 30 04.59	Tram Chim Sanctuary for in-situ conservation	Dong Thap Muoi	8
P48		2015		N10 43 04.95 E105 30 01.84	Tram Chim Sanctuary for in-situ conservation	Dong Thap Muoi	8
P49		2015		N10 41 36.04 E105 31 37.86	Tram Chim Sanctuary for in-situ conservation	Dong Thap Muoi	1
P53		2015		N10 23 43.91 E106 20 14.81	Road side near by Tien River	My Tho	3
P54		2015		N10 23 43.88 E106 20 14.81	Road side near by Tien River	My Tho	7
P55		2015		N10 23 48.25 E106 20 15.39	Road side near by Tien River	My Tho	5
P56		2015		N10 23 48.25 E106 20 15.39	Road side near by Tien River	My Tho	8
P59		2015		N10 25 13.91 E106 20 24.84	Road side near by Tien River	My Tho	4
