# Supplementary material for: Genetic diversity among perennial wild rice Oryza rufipogon Griff., in the Mekong Delta
Source: Ecol Evol. 2019 Feb 19;9(5):2964–77. doi: 10.1002/ece3.4978 (PMC6405534; doi:10.1002/ece3.4978)
Supplement: Supplementary file 2 [file ECE3-9-2964-s002.xlsx]

## Sheet: Supplemental Table 2. CLRRI'Gen
Appendix Table 2. Wild rice accessions conserve in Cuu Long Rice Research Institute 's Genbank, and NBR wild rice accessions examined in this experiment
Accessions		Current conserved		Origin
1		CLRRI Genebank		Dong Thap Province
2		CLRRI Genebank		Dong Thap Province
3		CLRRI Genebank		Dong Thap Province
4		CLRRI Genebank		Dong Thap Province
5		CLRRI Genebank		Dong Thap Province
6		CLRRI Genebank		Dong Thap Province
7		CLRRI Genebank		Dong Thap Province
8		CLRRI Genebank		Dong Thap Province
9		CLRRI Genebank		Dong Thap Province
10		CLRRI Genebank		Dong Thap Province
11		CLRRI Genebank		Dong Thap Province
12		CLRRI Genebank		Dong Thap Province
13		CLRRI Genebank		Hau giang Province
14		CLRRI Genebank		Hau giang Province
15		CLRRI Genebank		Hau giang Province
16		CLRRI Genebank		Hau giang Province
17		CLRRI Genebank		Dong Thap Province
18		CLRRI Genebank		Dong Thap Province
19		CLRRI Genebank		Dong Thap Province
20		CLRRI Genebank		Dong Thap Province
21		CLRRI Genebank		Dong Thap Province
22		CLRRI Genebank		Dong Thap Province
23		CLRRI Genebank		Dong Thap Province
24		CLRRI Genebank		Dong Thap Province
25		CLRRI Genebank		Dong Thap Province
26		CLRRI Genebank		Dong Thap Province
27		CLRRI Genebank		Dong Thap Province
28		CLRRI Genebank		Dong Thap Province
29		CLRRI Genebank		Dong Thap Province
30		CLRRI Genebank		Dong Thap Province
31		CLRRI Genebank		Dong Thap Province
32		CLRRI Genebank		Dong Thap Province
33		CLRRI Genebank		Dong Thap Province
34		CLRRI Genebank		Dong Thap Province
35		CLRRI Genebank		Dong Thap Province
36		CLRRI Genebank		Dong Thap Province
37		CLRRI Genebank		Dong Thap Province
38		CLRRI Genebank		Dong Thap Province
39		CLRRI Genebank		Dong Thap Province
40		CLRRI Genebank		Dong Thap Province
41		CLRRI Genebank		Dong Thap Province
42		CLRRI Genebank		Dong Thap Province
43		CLRRI Genebank		Dong Thap Province
44		CLRRI Genebank		Dong Thap Province
45		CLRRI Genebank		Dong Thap Province
46		CLRRI Genebank		Dong Thap Province
47		CLRRI Genebank		Dong Thap Province
48		CLRRI Genebank		Dong Thap Province
49		CLRRI Genebank		Dong Thap Province
50		CLRRI Genebank		Dong Thap Province
51		CLRRI Genebank		Dong Thap Province
52		CLRRI Genebank		Dong Thap Province
53		CLRRI Genebank		Dong Thap Province
54		CLRRI Genebank		Dong Thap Province
55		CLRRI Genebank		Dong Thap Province
56		CLRRI Genebank		Dong Thap Province
57		CLRRI Genebank		Dong Thap Province
58		CLRRI Genebank		Dong Thap Province
59		CLRRI Genebank		Dong Thap Province
60		CLRRI Genebank		Dong Thap Province
61		CLRRI Genebank		Dong Thap Province
62		CLRRI Genebank		Dong Thap Province
63		CLRRI Genebank		Dong Thap Province
64		CLRRI Genebank		Dong Thap Province
65		CLRRI Genebank		Dong Thap Province
66		CLRRI Genebank		Dong Thap Province
67		CLRRI Genebank		Dong Thap Province
68		CLRRI Genebank		Dong Thap Province
69		CLRRI Genebank		Dong Thap Province
70		CLRRI Genebank		Dong Thap Province
71		CLRRI Genebank		Dong Thap Province
72		CLRRI Genebank		Dong Thap Province
73		CLRRI Genebank		Dong Thap Province
74		CLRRI Genebank		Dong Thap Province
75		CLRRI Genebank		Dong Thap Province
76		CLRRI Genebank		Long An Province
77		CLRRI Genebank		Long An Province
78		CLRRI Genebank		Long An Province
79		CLRRI Genebank		Long An Province
80		CLRRI Genebank		Long An Province
81		CLRRI Genebank		Long An Province
82		CLRRI Genebank		Long An Province
83		CLRRI Genebank		Long An Province
84		CLRRI Genebank		Long An Province
85		CLRRI Genebank		Long An Province
86		CLRRI Genebank		Long An Province
87		CLRRI Genebank		Long An Province
88		CLRRI Genebank		Long An Province
89		CLRRI Genebank		Long An Province
90		CLRRI Genebank		Long An Province
91		CLRRI Genebank		Long An Province
92		CLRRI Genebank		Long An Province
93		CLRRI Genebank		Long An Province
94		CLRRI Genebank		Long An Province
95		CLRRI Genebank		Long An Province
96		CLRRI Genebank		Long An Province
97		CLRRI Genebank		Long An Province
98		CLRRI Genebank		Long An Province
99		CLRRI Genebank		Long An Province
100		CLRRI Genebank		Long An Province
W0106		National Bio-Resource, Japan		Phulankara, near Cuttack, Orissa, India
W0107		National Bio-Resource, Japan		Pahala, Orissa, India
W0108		National Bio-Resource, Japan		Cuttack, Orissa, India
W0120		National Bio-Resource, Japan		Cuttack, Orissa, India
W0137		National Bio-Resource, Japan		Kadiam, Andhra, India
W0180		National Bio-Resource, Japan		Ngao, Lamphang, Thailand
W0593		National Bio-Resource, Japan		Binjai Rendah, Malasia
W0610		National Bio-Resource, Japan		Myanmar
W0630		National Bio-Resource, Japan		Myanmar
W1294		National Bio-Resource, Japan		Musuan, Mindanao, Philippines
W1551		National Bio-Resource, Japan		Saraburi, Thailand
W1666		National Bio-Resource, Japan		Siliguri, India
W1669		National Bio-Resource, Japan		Orissa, India
W1681		National Bio-Resource, Japan		Orissa, India
W1685		National Bio-Resource, Japan		Orissa, India
W1690		National Bio-Resource, Japan		Chiengrai, Thailand
W1715		National Bio-Resource, Japan		China
W1807		National Bio-Resource, Japan		Sri Lanka
W1852		National Bio-Resource, Japan		Chiang Saen, Thailand
W1865		National Bio-Resource, Japan		Saraburi, Thailand
W1866		National Bio-Resource, Japan		Saraburi, Thailand
W1921		National Bio-Resource, Japan		Saraburi, Thailand
W1939		National Bio-Resource, Japan		Bangkoknoi, Thailand
W1945		National Bio-Resource, Japan		No description
W1981		National Bio-Resource, Japan		Palembang, Indonesia
W2003		National Bio-Resource, Japan		from Pajani to Bombay, India
W2014		National Bio-Resource, Japan		India
W2051		National Bio-Resource, Japan		Hobiganji, Bangladesh
W2263		National Bio-Resource, Japan		Cambodia
W2265		National Bio-Resource, Japan		Laos
W2266		National Bio-Resource, Japan		Laos
W2267		National Bio-Resource, Japan		Laos
