# Supplementary material for: Genetic diversity among perennial wild rice Oryza rufipogon Griff., in the Mekong Delta
Source: Ecol Evol. 2019 Feb 19;9(5):2964–77. doi: 10.1002/ece3.4978 (PMC6405534; doi:10.1002/ece3.4978)
Supplement: Supplementary file 3 [file ECE3-9-2964-s003.xlsx]

## Sheet: Supplemental Table ２ cpINDEL
Appendix Table 3. Defination of plastid types based on genotype of eight chloroplast INDEL markers
Locus	Plastid types*
	1	2	3	4	5	6	7	8	9	10	11	12	13	14	15	16	17	18	19
cpINDEL1	1	1	1	1	1	1	1	1	2	2	2	2	2	2	1	1	1	1	1
cpINDEL2	1	1	1	1	1	1	2	2	1	1	2	2	2	2	1	1	1	1	1
cpINDEL3	1	1	2	2	2	2	2	2	1	2	1	1	2	3	1	1	1	-1	-1
cpINDEL4	1	1	1	1	1	1	1	1	2	2	1	2	2	2	1	1	1	1	1
cpINDEL5	1	2	1	2	2	2	1	2	2	2	2	2	2	2	2	2	2	2	2
cpINDEL8	2	2	2	1	2	2	2	2	1	1	1	1	1	1	1	1	2	2	2
cpINDEL9	2	2	2	2	2	2	2	2	1	1	1	1	1	1	1	2	2	2	2
cpINDEL12	2	1	2	1	1	2	2	1	1	1	1	1	1	1	1	1	2	1	2
*Type 1~14 were detected in a core collection (NBR) and Thai wild rice populations (data not published). Allele numbers were given when compared between Nipponbare and Thai45-2 accession. Smaller PCR product was given allele 1 and larger one allele 2. When more shorter fragment was amplified, then allele -1 was given.
